# Supplementary material for: Longitudinal Characterization of Escherichia coli in Healthy Captive Non-Human Primates
Source: Front Vet Sci. 2014 Nov 17;1:24. doi: 10.3389/fvets.2014.00024 (PMC4668849; doi:10.3389/fvets.2014.00024)
Supplement: Supplementary file 1 [file Table_1.XLSX]

## Sheet: Sheet1
Supplementary Table 1. E. coli control strains used in this study
Control strain	PCR panel	Gene/Replicon
APEC01	Phylogenetic group typing, Plasmid replicon typing, and Virulence genotyping	chuA, yjaA, TSPE4.C2, ireA, papC, iutA, iss, etsB, hlyF, iroN, sitA, IncFIB, and IncHI2
APEC02	Virulence genotyping	cvaC, iutA, iss, etsB, hlyF, and iroN
UMNK88	Plasmid replicon typing	IncI1 and IncN
AR	Plasmid replicon typing	IncA/C
TJ190	Plasmid replicon typing	IncB/O
TJ194	Plasmid replicon typing	IncFIC
TJ198	Plasmid replicon typing	IncP-1α
TJ238	Plasmid replicon typing	IncK/B
TJ212	Plasmid replicon typing	IncFIA
TJ257	Plasmid replicon typing	IncY
TJ293	Plasmid replicon typing	IncX
TJ328	Plasmid replicon typing	IncHI1
TJ263	Plasmid replicon typing	IncN
I229	Plasmid replicon typing	IncW
I224	Plasmid replicon typing	IncL/M
CFT073	Virulence genotyping	hlyA
PWD197	Virulence genotyping	sta and stb
PWD150	Virulence genotyping	stb and eltA
E2348/69	Virulence genotyping	eae, espC, and tir
EHEC 8.0586	Virulence genotyping	stx1A, stx2A, and etpD
EAEC strain 042	Virulence genotyping	aatP, pet, and aggR
EIEC strain CDC CG-931	Virulence genotyping	sepA and shET2
