# Supplementary material for: Longitudinal Characterization of Escherichia coli in Healthy Captive Non-Human Primates
Source: Front Vet Sci. 2014 Nov 17;1:24. doi: 10.3389/fvets.2014.00024 (PMC4668849; doi:10.3389/fvets.2014.00024)
Supplement: Supplementary file 2 [file Table_2.XLSX]

## Sheet: Sheet1
Supplementary Table 2. Primer sequences designed in this study.
Gene	Direction	Primer sequence	Amplicon size (bp)	Panel
ETEC_sta	F	AACTGAATCACTTGACTCTTCAAAA	146 bp	1
	R	CAGCACAGGCAGGATTACAA
EPEC_eae	F	TACGCGAAAGATACCGCTCT	208 bp	1
	R	AAGCGGGAGTCAATGTAACG
EPEC_espC	F	CATAAAGTCCGTTGCGGTTT	321 bp	1
	R	GCAAATAACGCCACATTCCT
EPEC_tir	F	CTGCAGCGACCTCATCATAA	435 bp	1
	R	AGCAGGCTGTTGAAAGCAAT
ETEC_eltA	F	GCTGACTCTAGACCCCCAGA	538 bp	1
	R	AACCTTGTGGTGCATGATGA
EHEC_stx2A	F	TCCCGGGAGTTTACGATAGA	641 bp	1
	R	CGATACTCCGGAAGCACATT
ETEC_stb	F	TGCCTATGCATCTACACAATCA	122 bp	2
	R	CAAAGCATGCTCCAGCAGTA
EHEC_stx1A	F	CGCTTTGCTGATTTTTCACA	208 bp	2
	R	GTAACATCGCTCTTGCCACA
EHEC_etpD	F	AACCTTCAACACCCGAACAG	324 bp	2
	R	TGTTCCTCATTCAGCGTCAG
EAEC_aatP	F	TACGGAATATTCGGGGGATT	445 bp	2
	R	CACGGACGCAGACAGAGTTA
EAEC_pet	F	ACTGGAAGGTGCAAACAACC	501 bp	2
	R	GCATGGCTGTCGGTATAGGT
EAEC_aggR	F	AAAACAAAACATCGAAAAAGAGA	646 bp	2
	R	TGCTGCTTTGCTCATTCTTG
EIEC_sepA	F	GGGGCTGTGGATGTAAAAGA	214 bp	3
	R	CAGCATCACTGTCTCCCAGA
EIEC_shET2	F	TACATTGCTTGCTGCGGTAG	300 bp	3
	R	GCCATAAACAACCCATGCTT
ExPEC_hlyA	F	AAACAGGTATTCGGCACAGC	516 bp	3
	R	TGCATTGCTCAGAATGAAGC
ExPEC_papC	F	CCGGACTGATGCTGGATTAT	641 bp	3
	R	AAATACAGGCCCTTCGGTCT
ExPEC_sitA	F	AGCCTGGTGCAGAAATTCAT	737 bp	3
	R	TTCTCCCTTTTCCCAGCTTT
